# Supplementary material for: LncRNA KCNQ1OT1 regulates proliferation and cisplatin resistance in tongue cancer via miR-211-5p mediated Ezrin/Fak/Src signaling
Source: Cell Death Dis. 2018 Jul 3;9(7):742. doi: 10.1038/s41419-018-0793-5 (PMC6030066; doi:10.1038/s41419-018-0793-5)
Supplement: Supplementary file 9 — S3 table [file 41419_2018_793_MOESM9_ESM.xlsx]

## Sheet: Sheet1
cDNA sequences of the first 20nt of the sgRNAs
SgRNA1	5'-GTCGTCCCTGAGCACCACCGG-3'	CRISPR based activation
SgRNA2	5'-GTTTCGGCCAATGACAGGACA-3'
SgRNA3	5'-GAGCGGGTCCAGCGCCGCATG-3'
SgRNA4	5'-GCCTCGGTGCGTCAGTCATCG-3'	CRISPR based interference
SgRNA5	5'-GGCCCCTCAGCGCGATTCTGC-3'
SgRNA6	5'-GCCTCTCAGCGTGGTCCTCCC-3'
