# Supplementary material for: LncRNA KCNQ1OT1 regulates proliferation and cisplatin resistance in tongue cancer via miR-211-5p mediated Ezrin/Fak/Src signaling
Source: Cell Death Dis. 2018 Jul 3;9(7):742. doi: 10.1038/s41419-018-0793-5 (PMC6030066; doi:10.1038/s41419-018-0793-5)
Supplement: Supplementary file 10 — S4 table [file 41419_2018_793_MOESM10_ESM.xlsx]

## Sheet: Sheet1
Primers used for qPCR validation
KCNQ1OT1	Forward	CTTTGCAGCAACCTCCTTGT
	Reverse	TGGGGTGAGGGATCTGAA
RP11-1437A8.4	Forward	AACACTGTTGGCCAAAGTGC
	Reverse	AATTGCCACGATGTCCACAC
LINC00960	Forward	GCCTGATTCCAGGCGTCATA
	Reverse	TGCTTAGGCTTAGAGGGGGA
RP11-757G1.6	Forward	CCCAGCAAACCACAACATTG
	Reverse	TTGCTTTTCCGCTGTCATCG
RP5-963E22.5	Forward	TGGCAGGAAAGCAGCAAATC
	Reverse	AGCTTTGCCTGTTCGTGAAC
LCMT1-AS2	Forward	GCTGGGAGCCAACTCTCTTT
	Reverse	TCCCAGGTGTGAGTCTTGGA
RP11-218E20.5	Forward	TGGAGGATGGGTTGATCTTCAC
	Reverse	AAAAGAGCTCTGGCACCATG
LINC01276	Forward	AAAGTTCAAGGGAGCCCCAC
	Reverse	GGGTGCGTTTGGTTCTTGTC
AC000403.4	Forward	TTGTCTGCTTGGTTCACTGC
	Reverse	TGGTTGAATGCTTGCGTGAG
LOC100190986	Forward	TGGAGGATGGGTTGATCTTCAC
	Reverse	AAAAGAGCTCTGGCACCATG
GAPDH	Forward	CATGAGAAGTATGACAACAGCCT
	Reverse	AGTCCTTCCACGATACCAAAGT
